# Supplementary material for: Clonally Expanded Decidual Effector Regulatory T Cells Increase in Late Gestation of Normal Pregnancy, but Not in Preeclampsia, in Humans
Source: Front Immunol. 2018 Aug 24;9:1934. doi: 10.3389/fimmu.2018.01934 (PMC6118230; doi:10.3389/fimmu.2018.01934)
Supplement: Supplementary Table 1 — Primers for single-cell RT-PCR. [file Table_1.XLSX]

## Sheet: Sheet1
supplementary Table 1
Sequences of the primers used in this study are shown.
Primers for one-step RT-PCR
Leader-primers for human TCRβ
No.	Primer Name	Primer Sequence (5'-> 3')
1	BL-2	AAGGATCCGAATTCCTGCAGGatggatacctggctcgtatg
2	BL-3-1	AAGGATCCGAATTCCTGCAGGatgggctgcaggctcctctg
3	BL-4-1	AAGGATCCGAATTCCTGCAGGatgggctgcaggctgctctg
4	BL-5-1	AAGGATCCGAATTCCTGCAGGatgggctccaggctgctctg
5	BL-5-4	AAGGATCCGAATTCCTGCAGGatgggccctgggctcctctg
6	BL-5-6	AAGGATCCGAATTCCTGCAGGatgggccccgggctcctctg
7	BL-5-8	AAGGATCCGAATTCCTGCAGGatgggacccaggctcctctt
8	BL-6-1	AAGGATCCGAATTCCTGCAGGatgagcatcgggctcctgtg
9	BL-6-2	AAGGATCCGAATTCCTGCAGGatgagcctcgggctcctgtg
10	BL-6-4	AAGGATCCGAATTCCTGCAGGatgagaatcaggctcctgtg
11	BL-6-5	AAGGATCCGAATTCCTGCAGGatgagcatcggcctcctgtg
12	BL-6-6	AAGGATCCGAATTCCTGCAGGatgagcatcagcctcctgtg
13	BL-7-2	AAGGATCCGAATTCCTGCAGGatgggcaccaggctcctctt
14	BL-7-3	AAGGATCCGAATTCCTGCAGGatgggcaccaggctcctctg
15	BL-7-6	AAGGATCCGAATTCCTGCAGGatgggcaccagtctcctatg
16	BL-7-7	AAGGATCCGAATTCCTGCAGGatgggtaccagtctcctatg
17	BL-7-9	AAGGATCCGAATTCCTGCAGGatgggcaccagcctcctctg
18	BL-9	AAGGATCCGAATTCCTGCAGGatgggcttcaggctcctctg
19	BL-10-1	AAGGATCCGAATTCCTGCAGGatgggcacgaggctcttctt
20	BL-10-2	AAGGATCCGAATTCCTGCAGGatgggcaccaggctcttctt
21	BL-10-3	AAGGATCCGAATTCCTGCAGGatgggcacaaggttgttctt
22	BL-11-1	AAGGATCCGAATTCCTGCAGGatgagcaccaggcttctctg
23	BL-11-3	AAGGATCCGAATTCCTGCAGGatgggtaccaggctcctctg
24	BL-12-3	AAGGATCCGAATTCCTGCAGGatggactcctggaccttctg
25	BL-12-4	AAGGATCCGAATTCCTGCAGGatgggctcctggaccctctg
26	BL-12-5	AAGGATCCGAATTCCTGCAGGatggccaccaggctcctctg
27	BL-13	AAGGATCCGAATTCCTGCAGGatgcttagtcctgacctgcc
28	BL-14	AAGGATCCGAATTCCTGCAGGatggtttccaggcttctcag
29	BL-15	AAGGATCCGAATTCCTGCAGGatgggtcctgggcttctcca
30	BL-16	AAGGATCCGAATTCCTGCAGGatgagcccaatattcacctg
31	BL-18	AAGGATCCGAATTCCTGCAGGatggacaccagagtactctg
32	BL-19	AAGGATCCGAATTCCTGCAGGatgagcaaccaggtgctctg
33	BL-20-1	AAGGATCCGAATTCCTGCAGGatgctgctgcttctgctgct
34	BL-24-1	AAGGATCCGAATTCCTGCAGGatggcctccctgctcttctt
35	BL-25-1	AAGGATCCGAATTCCTGCAGGatgactatcaggctcctctg
36	BL-27	AAGGATCCGAATTCCTGCAGGatgggcccccagctccttgg
37	BL-28	AAGGATCCGAATTCCTGCAGGatgggaatcaggctcctgtg
38	BL-29-1	AAGGATCCGAATTCCTGCAGGatgctgagtcttctgctcct
39	BL-30	AAGGATCCGAATTCCTGCAGGatgctctgctctctccttgc
Leader-primers for human TCRα
No.	Primer Name	Primer Sequence (5'-> 3')
1	AL-1-1	TGGAGGAGAACCCTGGACCTatgtggggagctttccttct
2	AL-2	TGGAGGAGAACCCTGGACCTatggctttgcagagcactct
3	AL-3	TGGAGGAGAACCCTGGACCTatggcctctgcacccatctc
4	AL-4	TGGAGGAGAACCCTGGACCTatgaggcaagtggcgagagt
5	AL-5	TGGAGGAGAACCCTGGACCTatgaagacatttgctggatt
6	AL-6	TGGAGGAGAACCCTGGACCTatggagtcattcctgggagg
7	AL-7	TGGAGGAGAACCCTGGACCTatggagaagatgcggagacc
8	AL-8-1	TGGAGGAGAACCCTGGACCTatgctcctgttgctcatacc
9	AL-8-2	TGGAGGAGAACCCTGGACCTatgctcctgctgctcgtccc
10	AL-8-3	TGGAGGAGAACCCTGGACCTatgctcctggagcttatccc
11	AL-9-1	TGGAGGAGAACCCTGGACCTatgaattcttctccaggacc
12	AL-9-2	TGGAGGAGAACCCTGGACCTatgaactattctccaggctt
13	AL-10	TGGAGGAGAACCCTGGACCTatgaaaaagcatctgacgac
14	AL-12-1	TGGAGGAGAACCCTGGACCTatgatatccttgagagtttt
15	AL-12-3	TGGAGGAGAACCCTGGACCTatgatgaaatccttgagagt
16	AL-13-1	TGGAGGAGAACCCTGGACCTatgacatccattcgagctgt
17	AL-13-2	TGGAGGAGAACCCTGGACCTatggcaggcattcgagcttt
18	AL-14_DV4	TGGAGGAGAACCCTGGACCTatgtcactttctagcctgct
19	AL-16	TGGAGGAGAACCCTGGACCTatgaagcccaccctcatctc
20	AL-17	TGGAGGAGAACCCTGGACCTatggaaactctcctgggagt
21	AL-18	TGGAGGAGAACCCTGGACCTatgctgtctgcttcctgctc
22	AL-19	TGGAGGAGAACCCTGGACCTatgctgactgccagcctgtt
23	AL-20	TGGAGGAGAACCCTGGACCTatggagaaaatgttggagtg
24	AL-21	TGGAGGAGAACCCTGGACCTatggagaccctcttgggcct
25	AL-22	TGGAGGAGAACCCTGGACCTatgaagaggatattgggagc
26	AL-23_DV6	TGGAGGAGAACCCTGGACCTatggacaagatcttaggagc
27	AL-24	TGGAGGAGAACCCTGGACCTatggagaagaatcctttggc
28	AL-25	TGGAGGAGAACCCTGGACCTatgctactcatcacatcaat
29	AL-26-1	TGGAGGAGAACCCTGGACCTatgaggctggtggcaagagt
30	AL-26-2	TGGAGGAGAACCCTGGACCTatgaagttggtgacaagcat
31	AL-27	TGGAGGAGAACCCTGGACCTatggtcctgaaattctccgt
32	AL-29_DV5	TGGAGGAGAACCCTGGACCTatggccatgctcctgggggc
33	AL-30	TGGAGGAGAACCCTGGACCTatggagactctcctgaaagt
34	AL-34	TGGAGGAGAACCCTGGACCTatggagactgttctgcaagt
35	AL-35	TGGAGGAGAACCCTGGACCTatgctccttgaacatttatt
36	AL-36_DV7	TGGAGGAGAACCCTGGACCTatgatgaagtgtccacaggc
37	AL-38-1	TGGAGGAGAACCCTGGACCTatgacacgagttagcttgct
38	AL-38-2_DV8	TGGAGGAGAACCCTGGACCTatggcatgccctggcttcct
39	AL-39	TGGAGGAGAACCCTGGACCTatgaagaagctactagcaat
40	AL-40	TGGAGGAGAACCCTGGACCTatgaactcctctctggactt
41	AL-41	TGGAGGAGAACCCTGGACCTatggtgaagatccggcaatt
Primers for human TCR constant
	Primer Name	Primer Sequence (5'-> 3')
1	Cb_EXRV1	GGTAAAGCCACAGTCTGCTCTA
2	Ca_EXRV1	AGGTTCGTATCTGTTTCAAAGCTT
Primers for human FoxP3
	Primer Name	Primer Sequence (5'-> 3')
1	hfoxp3-1206U_1st	TTCACCTACGCCACGCTCAT
2	hfoxp3-1498L_1st	TGTTCGTCCATCCTCCTTTC
Primers for second PCR
Primers for human TCRβ
	Primer Name	Primer Sequence (5'-> 3')
1	BES-AP	AAGGATCCGAATTCCTGCAGG
2	h_beta_RV1	CTGTGCACCTCCTTCCCA
Primers for human FoxP3
	Primer Name	Primer Sequence (5'-> 3')
1	hfoxp3-1252U_Nest	AGAAGCAGCGGACACTCAAT
2	hfoxp3-1429L_Nest	CCTCTGGCTCCGTTTCTTGC
